# Supplementary material for: Testing the Influence of Incomplete DNA Barcode Libraries on Ecological Status Assessment of Mediterranean Transitional Waters
Source: Biology (Basel). 2021 Oct 25;10(11):1092. doi: 10.3390/biology10111092 (PMC8614736; doi:10.3390/biology10111092)
Supplement: Supplementary file 1 [file biology-10-01092-s001.zip]

Archive with 1 entries (1 files):
- biology-1408386-supplementary.pdf
